# Supplementary material for: Effects of genetic components of plant development on yield-related traits in wheat (Triticum aestivum L.) under stress-free conditions
Source: Front Plant Sci. 2023 Feb 8;13:1070410. doi: 10.3389/fpls.2022.1070410 (PMC9945125; doi:10.3389/fpls.2022.1070410)
Supplement: Supplementary file 1 [file Presentation_1.zip]

Archive with 9 entries (9 files):
- Suppl information_final/Suppl Fig 2.tif
- Suppl information_final/Suppl Table 1.tif
- Suppl information_final/Suppl Table 2.tif
- Suppl information_final/Suppl Table 3.tif
- Suppl information_final/Suppl Table 4.tif
- Suppl information_final/Suppl Table 5.tif
- Suppl information_final/Suppl. Table 6.XLSX
- Suppl information_final/Suppl. Table 7.xlsx
- Suppl information_final/Suppl Fig 1.tif
