# Supplementary material for: Effects of genetic components of plant development on yield-related traits in wheat (Triticum aestivum L.) under stress-free conditions
Source: Front Plant Sci. 2023 Feb 8;13:1070410. doi: 10.3389/fpls.2022.1070410 (PMC9945125; doi:10.3389/fpls.2022.1070410)
Supplement: Supplementary file 1 [file Presentation_1.zip › Suppl information_final/Suppl. Table 6.XLSX]

## Sheet: Suppl. Table 6
Supplemental Table 6: Co-localizations of developmental SNP markers from the present study (Horváth et al.) and from already published results
Chrom	million bp	Present study	Marker name	Trait	Population	Environment	Locations (place x season x treatment)	reference
1A	519.9			DTA	320 spring wheat	North-India	overal of 4 (IRR+RF)	Gahlaut et al, Front in Plant Sci, (2021)12:758631
1A	539.8	1A_539	Excalibur_rep_c107047_469	Z30,31	94 PPD-D1 insensitive wheat	Hungary	overal of 3	present study
1A	543			HD	768 Chinese wheat cultivars	China	in 1 of 7	Pang et al, (2020) Mol. Plant. 13, 1311–1327
1A	556.5			HD	287 winter-facultative wheat	South-Korea	In 1 of 4 locations (E4)	Jung et al, BMC Plant Biology (2021) 21:418
1B	487.5	1B_487	Excalibur_c90096_77	Z59	94 PPD-D1 insensitive wheat	Hungary	overal of 3	present study
1B	525.9			DTA	320 spring wheat	North-India	only in IRR	Gahlaut et al, Front in Plant Sci, (2021)12:758631
1B	553.5			DTH	large scale meta-QTL and GWA analyses in bread wheat			Yang et al (2021) Theor Appl Genet 134, 3083–3109
2A	7.2			MAT	322 sof red winter wheat (2 location x 2 yrs)	USA	overal with one GWAS method of 2	Ward BP et al. (2019) PLoS ONE 14(2): e0208217
2A	18.7			HD	287 winter-facultative wheat	South-Korea	In 1 of 4 locations (E1)	Jung et al, BMC Plant Biology (2021) 21:418
2A	27.5	2A_27	GENE-0641_239	Z30,49,SE	complete set of 188 wheat	Hungary	overal of 3	present study
2A	30.1			HD	NAM pop of 2038 spring wheat RILs (1 location x 2yrs)	USA	with 2 of 5 GWAS detection methods	Sallam et al. (2020) Plant Genome, 13:e20051
2A	41.5			HD	287 winter-facultative wheat	South-Korea	In 1 of 4 locations (E4)	Jung et al, BMC Plant Biology (2021) 21:418
2A	42			HD	768 Chinese wheat cultivars	China	in 2 of 7	Pang et al, (2020) Mol. Plant. 13, 1311–1327
2A	43.2			HD	125 spring wheat	Pakistan	in late sowing	Jamil et al, BMC Plant Biol (2019)19: 149
2A	61.3			HD	96 wheat of wide geographic origin (1 location x 8 yrs)	Serbia	overal of 8	Alqudah et al, Sci Rep (2020) 10, 2098
2A	700.1			HD	NAM pop of 2038 spring wheat RILs (1 location x 2yrs)	USA	with 1 of 5 GWAS detection methods	Sallam et al. (2020) Plant Genome, 13:e20051
2A	707			HD	768 Chinese wheat cultivars	China	in 1 of 7	Pang et al, (2020) Mol. Plant. 13, 1311–1327
2A	720.8			HD	287 winter-facultative wheat	South-Korea	overal of 4	Jung et al, BMC Plant Biology (2021) 21:418
2A	727.6	2A_727	RAC875_rep_c107961_348	Z31	complete set of 188 wheat	Hungary	overal of 3	present study
2A	740.7	2A_740	Kukri_c25978_561	Z49, 59	94 PPD-D1 sensitive wheat	Hungary	overal of 3	present study
2A	764.1			MAT	260 spring wheat	India	overal of 5	Sheoran et al, Front in Plant Sci. (2019)10:527
2D	12.9			HD	768 Chinese wheat cultivars	China	in 3 of 7	Pang et al, (2020) Mol. Plant. 13, 1311–1327
2D	24			HD	287 winter-facultative wheat	South-Korea	In 1 of 4 locations (E4)	Jung et al, BMC Plant Biology (2021) 21:418
2D	25.2	2D_25	RAC875_c1755_971	Z30	94 PPD-D1 sensitive wheat	Hungary	overal of 3	present study
2D	34	PPD-D1		HD	102 Argentinian wheat cultivars (PPD-D1:-42 S+60 I)	Argentina	in all 3 location x all yrs	Basile et al, (2019) BMC Plant Biol 19, 553
2D	35	PPD-D1		Z30 - ZSE	complete set of 188 wheat	Hungary	overal of 3	present study
2D	35.1	tightly linked SNP		HD	322 sof red winter wheat (2 location x 2 yrs)	USA	overal with one GWAS method of 2	Ward et al. (2019) PLoS ONE 14(2): e0208217
2D	35.7	PPD-D1		HD	NAM pop of 2038 spring wheat RILs (1 location x 2yrs)	USA	with 4 of 5 GWAS detection methods	Sallam et al. (2020) Plant Genome, 13:e20051
2D	617			HD	768 Chinese wheat cultivars	China	in 1 of 7	Pang et al, (2020) Mol. Plant. 13, 1311–1327
2D	649.9	2D_649	RAC875_c3187_873	ZSE	94 PPD-D1 insensitive wheat	Hungary	overal of 3	present study
3A	556.7			HD	complete set of 212 winter wheat	Germany	overal of 6	Beaunoda et al TAG (2022)
3A	579.3	3A_579	Kukri_c31964_56	Z49	94 PPD-D1 sensitive wheat	Hungary	overal of 3	present study
3A	594			HD	768 Chinese wheat cultivars	China	in 1 of 7	Pang et al, (2020) Mol. Plant. 13, 1311–1327
3B	414.2	3B_414	BobWhite_c16847_99	Z31	94 PPD-D1 sensitive wheat	Hungary	overal of 3	present study
3B	416.0 - 447.0			HD, FT	large scale meta-QTL and GWA analyses in bread wheat			Yang et al (2021) Theor Appl Genet 134, 3083–3109
4A	8.5			HD	NAM pop of 2038 spring wheat RILs (1 location x 2yrs)	USA	with 4 of 5 GWAS detection methods	Sallam et al. (2020) Plant Genome, 13:e20051
4A	9.9	4A_9	Tdurum_contig59603_74	Z30, 31	94 PPD-D1 insensitive wheat	Hungary	overal of 3	present study
4A	25.1			HD	287 winter-facultative wheat	South-Korea	overal of 4	Jung et al, BMC Plant Biology (2021) 21:418
4A	37.1			FT, MAT	large scale meta-QTL and GWA analyses in bread wheat			Yang et al (2021) Theor Appl Genet 134, 3083–3109
4A	570.5	4A_570	CAP11_c3631_75	Z31	complete set of 188 wheat	Hungary	overal of 3	present study
4A	585			HD	260 spring wheat	India	overal of 5	Sheoran et al, Front in Plant Sci. (2019)10:527
4A	593.5			HD	complete set of 212 winter wheat	Germany	overal of 6	Beaunoda et al TAG (2022)
5A	530.0 - 587.0			HD, FT, MAT	large scale meta-QTL and GWA analyses in bread wheat			Yang et al (2021) Theor Appl Genet 134, 3083–3109
5A	547			HD	287 Chinese wheat accessions from the past 100 yrs	China	in 6 of 12	Li A. et al. (2022) Mol. Plant. 15, 504–519
5A	574			HD	768 Chinese wheat cultivars	China	in 2 of 7	Pang et al, (2020) Mol. Plant. 13, 1311–1327
5A	581			HD	48 datasets from 4,680 spring wheat lines; in 3 Indian mega environs across 8 seasons	India	in only a few individual dataset	Bhati et al, Front. Plant Sci. (2022) 13:920682
5A	584.5	5A_584 / VRN-A1	IACX6034	Z30	94 PPD-D1 insensitive wheat	Hungary	overal of 3	present study
5A	586.6			HD	260 spring wheat	India	overal of 5	Sheoran et al, Front in Plant Sci. (2019)10:527
5A	586.7			HD	NAM pop of 2038 spring wheat RILs (1 location x 2yrs)	USA	with 5 of 5 GWAS detection methods	Sallam et al. (2020) Plant Genome, 13:e20051
5B	315.6	5B_315	wsnp_Ex_c17768_26519434	Z30, 31	complete set of 188 wheat	Hungary	overal of 3	present study
5B	327.0 - 363.0			TKW	large scale meta-QTL and GWA analyses in bread wheat			Yang et al (2021) Theor Appl Genet 134, 3083–3109
5B	488.8			HD	complete set of 212 winter wheat	Germany	overal of 6	Beaunoda et al TAG (2022)
5B	520.6	5B_520	BS00042014_51	Z49, 59, SE	complete set of 188 wheat	Hungary	overal of 3	present study
5B	551.0 - 635.0			HD, FT, MAT	large scale meta-QTL and GWA analyses in bread wheat			Yang et al (2021) Theor Appl Genet 134, 3083–3109
5B	571.2	5B_571 / VRN-B1	Excalibur_c38433_291	Z49	94 PPD-D1 insensitive wheat	Hungary	overal of 3	present study
5B	574			HD	48 datasets from 4,680 spring wheat lines; in 3 Indian mega environs across 8 seasons	India	in 1 mega-environment	Bhati et al, Front. Plant Sci. (2022) 13:920682
5B	574			HD	768 Chinese wheat cultivars	China	in 2 of 7	Pang et al, (2020) Mol. Plant. 13, 1311–1327
5B	597			HD	102 Argentinian wheat cultivars (PPD-D1:-42 S+60 I)	Argentina	in all 3 location x in some specific yrs	Basile et al, (2019) BMC Plant Biol 19, 553
6A	13			HD	102 Argentinian wheat cultivars (PPD-D1:-42 S+60 I)	Argentina	in all 3 locations x most of the yrs	Basile et al, (2019) BMC Plant Biol 19, 553
6A	26.9	6A_26	Excalibur_c14222_179	Z30-59	complete set of 188 wheat	Hungary	overal of 3	present study
6A	26.9	6A_26	Excalibur_c14222_179	Z30-59	94 PPD-D1 insensitive wheat	Hungary	overal of 3	present study
6A	27.5			FT, HD	1076 lines of MAGIC population	Ireland	3 field season	Riaz et al, (2020) Genes 11:887
6A	71.1			HD	125 spring wheat	Pakistan	in late sowing	Jamil et al, BMC Plant Biol (2019)19: 149
7A	1.9	7A_1 / VRN-A3	RFL_Contig3621_1157	Z31	complete set of 188 wheat	Hungary	overal of 3	present study
7A	3.1			HD	125 spring wheat	Pakistan	in late sowing	Jamil et al, BMC Plant Biol (2019)19: 149
7A	10.6			HD	287 winter-facultative wheat	South-Korea	In 1 of 4 locations (E1)	Jung et al, BMC Plant Biology (2021) 21:418
7A	13.5 - 25.0			HD, FT, MAT	large scale meta-QTL and GWA analyses in bread wheat			Yang et al (2021) Theor Appl Genet 134, 3083–3109
7A	218.2	7A_218	Ra_c32003_420	Z49	94 PPD-D1 sensitive wheat	Hungary	overal of 3	present study
7A	673	APO1		grain related	322 sof red winter wheat (2 location x 2 yrs)	USA	overal with one GWAS method of 2	Ward et al. (2019) PLoS ONE 14(2): e0208217
7A	675.4			HD	287 winter-facultative wheat	South-Korea	overal of 4	Jung et al, BMC Plant Biology (2021) 21:418
7A	676			HD	768 Chinese wheat cultivars	China	in 2 of 7	Pang et al, (2020) Mol. Plant. 13, 1311–1327
7A	689.3	7A_689	BS00065529_51	Z49, 59, SE	94 PPD-D1 sensitive wheat	Hungary	overal of 3	present study
7B	1			HD	287 winter-facultative wheat	South-Korea	In 1 of 4 locations (E1)	Jung et al, BMC Plant Biology (2021) 21:418
7B	2.9			HD	complete set of 212 winter wheat	Germany	overal of 6	Beaunoda et al TAG (2022)
7B	3.5	7B_3 / VRN-B3	BS00022127_51	Z49, 59	94 PPD-D1 insensitive wheat	Hungary	overal of 3	present study
7B	8.2			HD	48 datasets from 4,680 spring wheat lines; in 3 Indian mega environs across 8 seasons	India	only in 1 season	Bhati et al, Front. Plant Sci. (2022) 13:920682
7B	9.6			HD	NAM pop of 2038 spring wheat RILs (1 location x 2yrs)	USA	with 5 of 5 GWAS detection methods	Sallam et al. (2020) Plant Genome, 13:e20051
7B	15.9			FT	large scale meta-QTL and GWA analyses in bread wheat			Yang et al (2021) Theor Appl Genet 134, 3083–3109
7B	538.9	7B_538	wsnp_Ex_c47153_52447553	ZSE	94 PPD-D1 sensitive wheat	Hungary	overal of 3	present study
7B	577			HD	768 Chinese wheat cultivars	China	in 2 of 7	Pang et al, (2020) Mol. Plant. 13, 1311–1327
7B	593			HD, FT	large scale meta-QTL and GWA analyses in bread wheat			Yang et al (2021) Theor Appl Genet 134, 3083–3109
7B	732.2	7B_732	Kukri_c40149_436	Z30, 49, 59	complete set of 188 wheat	Hungary	overal of 3	present study
7B	732.2	7B_732	Kukri_c40149_436	Z30	94 PPD-D1 sensitive wheat	Hungary	overal of 3	present study
7B	732.5	LMA-1		late-mat a-amilase	panel of 212 wheat varieties	Australia		Derkx et al, (2021) Frontiers in Plant Science, 12:637685

## Sheet: References
References:
Alqudah, A.M., Haile, J.K., Alomari, D.Z. et al. Genome-wide and SNP network analyses reveal genetic control of spikelet sterility and yield-related traits in wheat. Sci Rep 10, 2098 (2020). https://doi.org/10.1038/s41598-020-59004-4
Basile, Luján, S.M., Ramírez, I.A., Crescente, J.M. et al. Haplotype block analysis of an Argentinean hexaploid wheat collection and GWAS for yield components and adaptation. BMC Plant Biol 19, 553 (2019). https://doi.org/10.1186/s12870-019-2015-4
Benaouda, S, S Dadshani, P Koua, J Léon, A Ballvora (2022) Identifcation of QTLs for wheat heading time across multiple‑environments. Theor. Appl Genet. https://doi.org/10.1007/s00122-022-04152-6
Bhati, PK, P Juliana, RP Singh, AK Joshi, MK Vishwakarma, J Poland, V Govindan, S Shrestha, L Crespo-Herrera, S Mondal, J Huerta-Espino and U Kumar (2022) Dissecting the Genetic Architecture of Phenology Affecting Adaptation of Spring Bread Wheat Genotypes to the Major Wheat-Producing Zones in India. Front. Plant Sci. 13:920682. doi: 10.3389/fpls.2022.920682
Derkx A, Baumann U, Cheong J, Mrva K, Sharma N, Pallotta M and Mares D (2021) A Major Locus on Wheat Chromosome 7B Associated With Late-Maturity α-Amylase Encodes a Putative ent-Copalyl Diphosphate Synthase. Front. Plant Sci. 12:637685. doi: 10.3389/fpls.2021.637685
Gahlaut V, Jaiswal V, Balyan HS, Joshi AK and Gupta PK (2021) Multi-Locus GWAS for Grain Weight-Related Traits Under Rain-Fed Conditions in Common Wheat (Triticum aestivum L.). Front. Plant Sci. 12:758631. doi: 10.3389/fpls.2021.758631
Jamil, M., Ali, A., Gul, A. et al. Genome-wide association studies of seven agronomic traits under two sowing conditions in bread wheat. BMC Plant Biol 19, 149 (2019). https://doi.org/10.1186/s12870-019-1754-6
Jung, WJ, YJ Lee, CS Kang and YW Seo (2021) Identification of genetic loci associated with major agronomic traits of wheat (Triticum aestivum L.) based on genomewide association analysis. BMC Plant Biology (2021) 21:418; https://doi.org/10.1186/s12870-021-03180-6
Li A., Hao C., Wang Z., Geng S., Jia M., Wang F., Han X., Kong X., Yin L., Tao S., Deng Z., Liao R., Sun G., Wang K., Ye X., Jiao C., Lu H., Zhou Y., Liu D., Fu X., Zhang X., and Mao L. (2022). Wheat breeding history reveals synergistic selection of pleiotropic genomic sites for plant architecture and grain yield. Mol. Plant. 15, 504–519. https://doi.org/10.1016/j.molp.2022.01.004
Pang Y., Liu C., Wang D., St. Amand P., Bernardo A., Li W., He F., Li L., Wang L., Yuan X., Dong L., Su Y., Zhang H., Zhao M., Liang Y., Jia H., Shen X., Lu Y., Jiang H., Wu Y., Li A., Wang H., Kong L., Bai G., and Liu S. (2020). High-Resolution Genome-wide Association Study Identifies Genomic Regions and Candidate Genes for Important Agronomic Traits in Wheat. Mol. Plant. 13, 1311–1327. https://…
Riaz, A, P KockAppelgren, JG Hehir, J Kang, F Meade, J Cockram, D Milbourne, J Spink, E Mullins, S Byrne (2020) Genetic Analysis Using a Multi-Parent Wheat Population Identifies Novel Sources of Septoria Tritici Blotch resistance. Genes 2020, 11, 887; doi:10.3390/genes11080887
Sallam, AH, F Manan, P Bajgain, M Martin, T Szinyei, E Conley, G Brown-Guedira, GJ Muehlbauer, JA Anderson, BJ Steffenson (2020) Genetic architecture of agronomic and quality traits in a nested association mapping population of spring wheat. Plant Genome. 2020;13:e20051. https://doi.org/10.1002/tpg2.20051
Sheoran S, Jaiswal S, Kumar D, Raghav N, Sharma R, Pawar S, Paul S, Iquebal MA, Jaiswar A, Sharma P, Singh R, Singh CP, Gupta A, Kumar N, Angadi UB, Rai A, Singh GP, Kumar D and Tiwari R (2019) Uncovering Genomic Regions Associated With 36 Agro-Morphological Traits in Indian Spring Wheat Using GWAS. Front. Plant Sci. 10:527. doi: 10.3389/fpls.2019.00527
Yang, Y., Amo A, Wei, D, Chai, Y, Zheng, J, Qiao, P, Cui, C, Lu, S, Chen, L, Hu, YG (2021). Large-scale integration of meta-QTL and genome-wide association study discovers the genomic regions and candidate genes for yield and yield-related traits in bread wheat. Theor Appl Genet 134, 3083–3109. https://doi.org/10.1007/s00122-021-03881-4
Ward BP, Brown-Guedira G, Kolb FL, Van Sanford DA, Tyagi P, Sneller CH, Griffey CA (2019) Genome-wide association studies for yield-related traits in soft red winter wheat grown in Virginia. PLoS ONE 14(2): e0208217. https://doi.org/10.1371/journal.pone.0208217
